# Supplementary material for: A New Direction in Microfluidics: Printed Porous Materials
Source: Micromachines (Basel). 2021 Jun 8;12(6):671. doi: 10.3390/mi12060671 (PMC8229541; doi:10.3390/mi12060671)
Supplement: Supplementary file 1 [file micromachines-12-00671-s001.zip]

Archive with 1 entries (1 files):
- micromachines-1232644-supplementary.pdf
